# Supplementary material for: Relevance of a TCGA-derived Glioblastoma Subtype Gene-Classifier among Patient Populations
Source: Sci Rep. 2019 May 15;9:7442. doi: 10.1038/s41598-019-43173-y (PMC6520485; doi:10.1038/s41598-019-43173-y)
Supplement: Supplementary file 2 — 4A [file 41598_2019_43173_MOESM2_ESM.xlsx]

## Sheet: sig pathways
Supplementary Table 4A: Mesenchymal Subtype
Ingenuity Canonical Pathways	Pathway Category	p value	Ratio	z-score	Molecules
Hepatic Fibrosis / Hepatic Stellate Cell Activation	Disease specific pathways, Ingenuity toxocity list pathways	1e-14	0.104	NaN	CXCL8,EDNRB,IL6,COL15A1,COL1A2,MYL9,IL1R2,COL5A1,COL1A1,LY96,COL6A3,CCL2,IL10RA,CD14,SERPINE1,MMP9,MMP1,COL3A1,AGT
LXR/RXR Activation	Ingenuity toxicity list pathways, Nuclear Receptor Signaling	1.54882e-09	0.0992	-2.887	IL1R2,LYZ,LY96,CCL2,SERPINF1,CD14,SERPINA1,S100A8,PTGS2,IL6,MMP9,AGT
Atherosclerosis Signaling	cardiovascular signaling, disease specific pathways	2.04174e-09	0.0968	NaN	COL1A2,COL1A1,ITGB2,CXCL8,LYZ,CCL2,SERPINA1,S100A8,IL6,MMP9,MMP1,COL3A1
Granulocyte Adhesion and Diapedesis	Cellular Immune Response	1.25893e-08	0.0734	NaN	CXCL8,MMP7,C5AR1,SDC1,CCL20,SDC3,IL1R2,ITGB2,CCL2,CCL18,CXCL2,MMP1,MMP9
B Cell Development	Cellular Growth, Proliferation and Development, Humoral Immune Response	2.45471e-08	0.206	NaN	IL7R,PTPRC,HLA-DMA,IGKC,HLA-DRA,HLA-DQA1,HLA-DQB1
Dendritic Cell Maturation	Cellular Immune Response, Cytokine Signaling, Pathogen influenced signaling	1.25893e-07	0.067	NaN	TLR2,COL1A2,COL1A1,FCGR2A,HLA-DMA,HLA-DRA,HLA-DQA1,FCER1G,HLA-DQB1,IL6,FCGR2B,COL3A1
Inhibition of Matrix Metalloproteases	Organismal Growth and Development	1.58489e-06	0.154	NaN	TIMP4,MMP7,SDC1,TFPI2,MMP9,MMP1
Agranulocyte Adhesion and Diapedesis	Cellular Immune Response	1.7378e-06	0.0582	NaN	MYL9,ITGB2,CXCL8,MMP7,C5AR1,CCL2,CCL20,CCL18,CXCL2,MMP9,MMP1
T Helper Cell Differentiation	Cellular Immune Response, Cytokine Signaling	4.57088e-06	0.0986	NaN	HLA-DMA,HLA-DRA,HLA-DQA1,IL10RA,FCER1G,HLA-DQB1,IL6
Role of IL-17A in Psoriasis	Cytokine Signaling, Disease-Specific Pathways	5.01187e-06	0.308	NaN	CXCL8,S100A9,CCL20,S100A8
Graft-versus-Host Disease Signaling	Cellular Immune Response, Disease-Specific Pathways	5.49541e-06	0.125	NaN	HLA-DMA,HLA-DRA,HLA-DQA1,FCER1G,HLA-DQB1,IL6
Intrinsic Prothrombin Activation Pathway	cardiovascular signaling, Cellular Stress and Injury	6.76083e-06	0.172	NaN	COL1A2,COL1A1,F13A1,THBD,COL3A1
Coagulation System	Cellular Stress and Injury	1.77828e-05	0.143	0.447	PLAUR,F13A1,SERPINA1,THBD,SERPINE1
Altered T Cell and B Cell Signaling in Rheumatoid Arthritis	Cellular Immune Response, Disease-Specific Pathways	1.90546e-05	0.0795	NaN	TLR2,HLA-DMA,HLA-DRA,HLA-DQA1,FCER1G,HLA-DQB1,IL6
Complement System	Humoral Immune Response	2.34423e-05	0.135	0	ITGB2,CD55,C5AR1,C1S,CFI
IL-10 Signaling	Cellular Immune Response, Cytokine Signaling	4.16869e-05	0.0882	NaN	IL1R2,FCGR2A,IL10RA,CD14,IL6,FCGR2B
Airway Pathology in Chronic Obstructive Pulmonary Disease	Cytokine Signaling, Disease-Specific Pathways	4.36516e-05	0.375	NaN	CXCL8,MMP9,MMP1
TREM1 Signaling	Cellular Immune Response, Cytokine Signaling	7.24436e-05	0.08	2.449	TLR2,CXCL8,TREM1,CCL2,IL6,FCGR2B
Autoimmune Thyroid Disease Signaling	Cellular Immune Response, Disease-Specific Pathways, Humoral Immune Response	9.33254e-05	0.102	NaN	HLA-DMA,HLA-DRA,HLA-DQA1,FCER1G,HLA-DQB1
CD28 Signaling in T Helper Cells	Cellular Immune Response	0.000123027	0.0593	NaN	PTPRC,ARPC1B,HLA-DMA,HLA-DRA,HLA-DQA1,FCER1G,HLA-DQB1
Role of IL-17A in Arthritis	Cytokine Signaling, Disease-Specific Pathways	0.000147911	0.0926	NaN	CXCL8,CCL2,CCL20,PTGS2,MMP1
Nur77 Signaling in T Lymphocytes	Apoptosis, Cellular Immune Response, Nuclear Receptor Signaling	0.000190546	0.0877	NaN	HLA-DMA,HLA-DRA,HLA-DQA1,FCER1G,HLA-DQB1
Acute Phase Response Signaling	Cytokine Signaling, Ingenuity Toxicity List Pathways	0.000194984	0.0473	1.633	HP,C1S,SERPINF1,CP,SERPINA1,IL6,SERPINE1,AGT
Glucocorticoid Receptor Signaling	Intracellular and Second Messenger Signaling	0.000275423	0.0364	NaN	IL1R2,CXCL8,CCL2,SLPI,PTGS2,IL6,SERPINE1,CD163,MMP1,AGT
Calcium-induced T Lymphocyte Apoptosis	Apoptosis, Cellular Immune Response	0.000331131	0.0781	NaN	HLA-DMA,HLA-DRA,HLA-DQA1,FCER1G,HLA-DQB1
iCOS-iCOSL Signaling in T Helper Cells	Cellular Immune Response	0.000537032	0.0556	NaN	PTPRC,HLA-DMA,HLA-DRA,HLA-DQA1,FCER1G,HLA-DQB1
PKCθ Signaling in T Lymphocytes	Cellular Immune Response	0.000851138	0.0508	2	HLA-DMA,HLA-DRA,HLA-DQA1,FCER1G,MAP3K8,HLA-DQB1
Cdc42 Signaling	Cellular Growth, Proliferation and Development	0.00102329	0.0419	NaN	MYL9,ARPC1B,HLA-DMA,HLA-DRA,HLA-DQA1,FCER1G,HLA-DQB1
Role of NFAT in Regulation of the Immune Response	Cellular Immune Response, Humoral Immune Response, Intracellular and Second Messenger Signaling	0.0011749	0.0409	NaN	FCGR2A,HLA-DMA,HLA-DRA,HLA-DQA1,FCER1G,HLA-DQB1,FCGR2B
Allograft Rejection Signaling	Cellular Immune Response, Disease Specific Pathways	0.00128825	0.0581	NaN	HLA-DMA,HLA-DRA,HLA-DQA1,FCER1G,HLA-DQB1
Hematopoiesis from Pluripotent Stem Cells	Cellular Growth, Proliferation and Development, Organismal Growth and Development	0.00131826	0.0784	NaN	CXCL8,IGKC,FCER1G,IL6
Bladder Cancer Signaling	Cancer, Disease Specific Pathways	0.00134896	0.0575	NaN	CXCL8,MMP7,THBS1,MMP9,MMP1
OX40 Signaling Pathway	Cellular Immune Response	0.00151356	0.0562	NaN	HLA-DMA,HLA-DRA,HLA-DQA1,FCER1G,HLA-DQB1
Communication between Innate and Adaptive Immune Cells	Cellular Immune Response	0.00165959	0.0549	NaN	TLR2,CXCL8,HLA-DRA,FCER1G,IL6
MIF-mediated Glucocorticoid Regulation	Cellular Immune Response, Nuclear Receptor Signaling	0.00354813	0.0909	NaN	LY96,CD14,PTGS2
GABA Receptor Signaling	Neurotransmitters and Other Nervous System Signaling	0.00363078	0.0597	NaN	UBD,ABAT,SLC6A1,KCNN2
Type I Diabetes Mellitus Signaling	Apoptosis, Disease-Specific Pathways	0.00380189	0.0455	NaN	HLA-DMA,HLA-DRA,HLA-DQA1,FCER1G,HLA-DQB1
Inhibition of Angiogenesis by TSP1	Cardiovascular Signaling	0.00389045	0.0882	NaN	SDC1,THBS1,MMP9
IL-17A Signaling in Fibroblasts	Cytokine Signaling	0.0042658	0.0857	NaN	CCL2,IL6,MMP1
IL-17 Signaling	Cellular Immune Response, Cytokine Signaling, Pathogen influenced signaling	0.00467735	0.0556	NaN	CXCL8,CCL2,PTGS2,IL6
IL-6 Signaling	Cellular Immune Response, Cytokine Signaling	0.0047863	0.0431	2	IL1R2,COL1A1,CXCL8,CD14,IL6
Antigen Presentation Pathway	Cellular Immune Response, Humoral Immune Response	0.00501187	0.0811	NaN	HLA-DMA,HLA-DRA,HLA-DQA1
Toll-like Receptor Signaling	Apoptosis, Cellular Immune Response, Humoral Immune Response, Pathogen-Influenced Signaling	0.00512861	0.0541	NaN	UBD,TLR2,LY96,CD14
IL-4 Signaling	Cellular Immune Response, Cytokine Signaling, Humoral Immune Response	0.00562341	0.0526	NaN	HLA-DMA,HLA-DRA,HLA-DQA1,HLA-DQB1
Neuroprotective Role of THOP1 in Alzheimer's Disease	Disease-Specific Pathways	0.00616595	0.075	NaN	MAPT,MMP9,AGT
VDR/RXR Activation	Ingenuity toxicity list pathways, Nuclear Receptor Signaling	0.00616595	0.0513	NaN	SERPINB1,IGFBP6,CD14,THBD
MIF Regulation of Innate Immunity	Cellular Immune Response	0.00660693	0.0732	NaN	LY96,CD14,PTGS2
Production of Nitric Oxide and Reactive Oxygen Species in Macrophages	Cellular Immune Response	0.00707946	0.0333	2.449	TLR2,LYZ,NCF2,SERPINA1,S100A8,MAP3K8
Role of Macrophages, Fibroblasts and Endothelial Cells in Rheumatoid Arthritis	Disease-Specific Pathways	0.00724436	0.0268	NaN	TLR2,IL1R2,CXCL8,C5AR1,CCL2,DKK1,IL6,MMP1
IL-8 Signaling	Cellular Immune Response, Cytokine Signaling	0.00776247	0.0326	2.449	MYL9,ITGB2,CXCL8,NCF2,PTGS2,MMP9
Clathrin-mediated Endocytosis Signaling	Cellular Immune Response, Organismal Growth and Development, Pathogen Influenced Signaling	0.00794328	0.0324	NaN	UBD,ITGB2,LYZ,ARPC1B,SERPINA1,S100A8
Role of IL-17F in Allergic Inflammatory Airway Diseases	Cytokine Signaling, Disease-Specific Pathways	0.00812831	0.0682	NaN	CXCL8,CCL2,IL6
Role of Hypercytokinemia/hyperchemokinemia in the Pathogenesis of Influenza	Disease-Specific Pathways, Pathogen Influenced Signaling	0.00851138	0.0667	NaN	CXCL8,CCL2,IL6
IL-12 Signaling and Production in Macrophages	Cellular Immune Response, Cytokine Signaling	0.00891251	0.037	NaN	TLR2,LYZ,SERPINA1,S100A8,MAP3K8
MSP-RON Signaling Pathway	Cellular Immune Response	0.00912011	0.0652	NaN	TLR2,ITGB2,CCL2
Extrinsic Prothrombin Activation Pathway	cardiovascular signaling, Cellular Stress and Injury	0.00954993	0.125	NaN	F13A1,THBD
Leukocyte Extravasation Signaling	Cellular Immune Response	0.0109648	0.0303	2.449	ITGB2,TIMP4,MMP7,NCF2,MMP9,MMP1
Differential Regulation of Cytokine Production in Macrophages and T Helper Cells by IL-17A and IL-17F	Cytokine Signaling	0.0120226	0.111	NaN	CCL2,IL6
Primary Immunodeficiency Signaling	Cellular Immune Response, Disease Specific Pathways, Humoral Immune Response	0.0128825	0.0577	NaN	IL7R,PTPRC,IGKC
Glioma Invasiveness Signaling	Cellular Immune Response, Disease Specific Pathways, Humoral Immune Response	0.0162181	0.0526	NaN	TIMP4,PLAUR,MMP9
Role of Osteoblasts, Osteoclasts and Chondrocytes in Rheumatoid Arthritis	Disease-Specific Pathways	0.017378	0.0274	NaN	IL1R2,COL1A1,DKK1,IL6,BIRC3,MMP1
Systemic Lupus Erythematosus Signaling	Disease-Specific Pathways	0.0177828	0.0273	NaN	PTPRC,FCGR2A,IGKC,FCER1G,IL6,FCGR2B
Hepatic Cholestasis	Disease-Specific Pathways, Ingenuity Toxicity List Pathways	0.018197	0.0309	NaN	IL1R2,CXCL8,LY96,CD14,IL6
β-alanine Degradation I	β-alanine Degradation	0.0186209	0.5	NaN	ABAT
phagosome formation	Cellular Immune Response, Pathogen Influenced Signaling	0.0204174	0.036	NaN	TLR2,FCGR2A,FCER1G,FCGR2B
IL-17A Signaling in Gastric Cells	Cytokine Signaling	0.0229087	0.08	NaN	CXCL8,CCL20
Colorectal Cancer Metastasis Signaling	Cancer, Disease Specific Pathways	0.0239883	0.0254	2.449	TLR2,MMP7,PTGS2,IL6,MMP9,MMP1
B Cell Receptor Signaling	Humoral Immune Response	0.0251189	0.0284	NaN	PTPRC,FCGR2A,MAP3K8,FCGR2B,BCL2A1
HMGB1 Signaling	Cellular Immune Response, Cellular Stress and Injury, Cytokine Signaling, Humoral Immune Response	0.0263027	0.0333	NaN	CXCL8,CCL2,IL6,SERPINE1
4-aminobutyrate Degradation I	Amines and Polyamines degradation	0.0275423	0.333	NaN	ABAT
Caveolar-mediated Endocytosis Signaling	Cellular Immune Response, Organismal Growth and Development, Pathogen Influenced Signaling	0.0288403	0.0423	NaN	ITGB2,CD55,CAV1
ILK Signaling	Celular Growth, Proliferation and Development	0.030903	0.0269	NaN	MYL9,ITGB2,KRT18,PTGS2,MMP9
FXR/RXR Activation	Ingenuity toxicity list pathways, Nuclear Receptor Signaling	0.0316228	0.0315	NaN	SDC1,SERPINF1,SERPINA1,AGT
Role of Pattern Recognition Receptors in Recognition of Bacteria and Viruses	Cellular Immune Response, Pathogen Influenced Signaling	0.0316228	0.0315	NaN	TLR2,CXCL8,C5AR1,IL6
Integrin Signaling	Cell Cycle Regulation, Cellular Growth, Proliferation and Development, Intracellular and Second Messenger Signaling	0.040738	0.0249	2	MYL9,ITGB2,ARPC1B,TSPAN7,CAV1
Creatine-phosphate Biosynthesis	Amines and Polyamines degradation, Metabolic Regulators biosynthesis	0.0457088	0.2	NaN	CKB
Citrulline-Nitric Oxide Cycle	Arginine Biosynthesis, Argnine Degradation, Nitric Oxide Biosynthesis	0.0457088	0.2	NaN	ASS1
Glutamate Degradation III (via 4-aminobutyrate)	Glutamate Degradation	0.0457088	0.2	NaN	ABAT

## Sheet: Activated_InhibitedPathways
Ingenuity Canonical Pathways	Pathway Category	p value	Ratio	z-score	Prediction	Molecules
LXR/RXR Activation	Nuclear receptor signaling	1.54882e-09	0.0992	-2.887	Inhibited	IL1R2,LYZ,LY96,CCL2,SERPINF1,CD14,SERPINA1,S100A8,PTGS2,IL6,MMP9,AGT
PKCθ Signaling in T Lymphocytes	Cellular Immune response	0.000851138	0.0508	2	Activated	HLA-DMA,HLA-DRA,HLA-DQA1,FCER1G,MAP3K8,HLA-DQB1
IL-6 Signaling	Cellular Immune response, Cytokine signaling	0.0047863	0.0431	2	Activated	IL1R2,COL1A1,CXCL8,CD14,IL6
Integrin Signaling	Cell cycle regulation, Cellular growth, Proliferation and development, Intracellular and second messenger signaling	0.040738	0.0249	2	Activated	MYL9,ITGB2,ARPC1B,TSPAN7,CAV1
TREM1 Signaling	Cellular Immune response, Cytokine signaling	7.24436e-05	0.08	2.449	Activated	TLR2,CXCL8,TREM1,CCL2,IL6,FCGR2B
Production of Nitric Oxide and Reactive Oxygen Species in Macrophages	Cellular Immune response	0.00707946	0.0333	2.449	Activated	TLR2,LYZ,NCF2,SERPINA1,S100A8,MAP3K8
IL-8 Signaling	Cellular Immune response, Cytokine signaling	0.00776247	0.0326	2.449	Activated	MYL9,ITGB2,CXCL8,NCF2,PTGS2,MMP9
Leukocyte Extravasation Signaling	Cellular Immune response	0.0109648	0.0303	2.449	Activated	ITGB2,TIMP4,MMP7,NCF2,MMP9,MMP1
Colorectal Cancer Metastasis Signaling	Cancer, Disease specific pathways	0.0239883	0.0254	2.449	Activated	TLR2,MMP7,PTGS2,IL6,MMP9,MMP1

## Sheet: Observations
Ingenuity Canonical Pathways	Pathway Category	p value	Molecules
4-aminobutyrate Degradation I	Amines and Polyamines degradation	0.0275423	ABAT
Creatine-phosphate Biosynthesis	Amines and Polyamines degradation, Metabolic Regulators biosynthesis	0.0457088	CKB
Calcium-induced T Lymphocyte Apoptosis	Apoptosis, Cellular Immune Response	0.000331131	HLA-DMA,HLA-DRA,HLA-DQA1,FCER1G,HLA-DQB1
Toll-like Receptor Signaling	Apoptosis, Cellular Immune Response, Humoral Immune Response, Pathogen-Influenced Signaling	0.00512861	UBD,TLR2,LY96,CD14
Nur77 Signaling in T Lymphocytes	Apoptosis, Cellular Immune Response, Nuclear Receptor Signaling	0.000190546	HLA-DMA,HLA-DRA,HLA-DQA1,FCER1G,HLA-DQB1
Type I Diabetes Mellitus Signaling	Apoptosis, Disease-Specific Pathways	0.00380189	HLA-DMA,HLA-DRA,HLA-DQA1,FCER1G,HLA-DQB1
Citrulline-Nitric Oxide Cycle	Arginine Biosynthesis, Argnine Degradation, Nitric Oxide Biosynthesis	0.0457088	ASS1
Bladder Cancer Signaling	Cancer, Disease Specific Pathways	0.00134896	CXCL8,MMP7,THBS1,MMP9,MMP1
Colorectal Cancer Metastasis Signaling	Cancer, Disease Specific Pathways	0.0239883	TLR2,MMP7,PTGS2,IL6,MMP9,MMP1
Inhibition of Angiogenesis by TSP1	Cardiovascular Signaling	0.00389045	SDC1,THBS1,MMP9
Intrinsic Prothrombin Activation Pathway	cardiovascular signaling, Cellular Stress and Injury	6.76083e-06	COL1A2,COL1A1,F13A1,THBD,COL3A1
Extrinsic Prothrombin Activation Pathway	cardiovascular signaling, Cellular Stress and Injury	0.00954993	F13A1,THBD
Atherosclerosis Signaling	cardiovascular signaling, disease specific pathways	2.04174e-09	COL1A2,COL1A1,ITGB2,CXCL8,LYZ,CCL2,SERPINA1,S100A8,IL6,MMP9,MMP1,COL3A1
Integrin Signaling	Cell Cycle Regulation, Cellular Growth, Proliferation and Development, Intracellular and Second Messenger Signaling	0.040738	MYL9,ITGB2,ARPC1B,TSPAN7,CAV1
Cdc42 Signaling	Cellular Growth, Proliferation and Development	0.00102329	MYL9,ARPC1B,HLA-DMA,HLA-DRA,HLA-DQA1,FCER1G,HLA-DQB1
B Cell Development	Cellular Growth, Proliferation and Development, Humoral Immune Response	2.45471e-08	IL7R,PTPRC,HLA-DMA,IGKC,HLA-DRA,HLA-DQA1,HLA-DQB1
Hematopoiesis from Pluripotent Stem Cells	Cellular Growth, Proliferation and Development, Organismal Growth and Development	0.00131826	CXCL8,IGKC,FCER1G,IL6
Granulocyte Adhesion and Diapedesis	Cellular Immune Response	1.25893e-08	CXCL8,MMP7,C5AR1,SDC1,CCL20,SDC3,IL1R2,ITGB2,CCL2,CCL18,CXCL2,MMP1,MMP9
Agranulocyte Adhesion and Diapedesis	Cellular Immune Response	1.7378e-06	MYL9,ITGB2,CXCL8,MMP7,C5AR1,CCL2,CCL20,CCL18,CXCL2,MMP9,MMP1
CD28 Signaling in T Helper Cells	Cellular Immune Response	0.000123027	PTPRC,ARPC1B,HLA-DMA,HLA-DRA,HLA-DQA1,FCER1G,HLA-DQB1
iCOS-iCOSL Signaling in T Helper Cells	Cellular Immune Response	0.000537032	PTPRC,HLA-DMA,HLA-DRA,HLA-DQA1,FCER1G,HLA-DQB1
PKCθ Signaling in T Lymphocytes	Cellular Immune Response	0.000851138	HLA-DMA,HLA-DRA,HLA-DQA1,FCER1G,MAP3K8,HLA-DQB1
OX40 Signaling Pathway	Cellular Immune Response	0.00151356	HLA-DMA,HLA-DRA,HLA-DQA1,FCER1G,HLA-DQB1
Communication between Innate and Adaptive Immune Cells	Cellular Immune Response	0.00165959	TLR2,CXCL8,HLA-DRA,FCER1G,IL6
MIF Regulation of Innate Immunity	Cellular Immune Response	0.00660693	LY96,CD14,PTGS2
Production of Nitric Oxide and Reactive Oxygen Species in Macrophages	Cellular Immune Response	0.00707946	TLR2,LYZ,NCF2,SERPINA1,S100A8,MAP3K8
MSP-RON Signaling Pathway	Cellular Immune Response	0.00912011	TLR2,ITGB2,CCL2
Leukocyte Extravasation Signaling	Cellular Immune Response	0.0109648	ITGB2,TIMP4,MMP7,NCF2,MMP9,MMP1
HMGB1 Signaling	Cellular Immune Response, Cellular Stress and Injury, Cytokine Signaling, Humoral Immune Response	0.0263027	CXCL8,CCL2,IL6,SERPINE1
T Helper Cell Differentiation	Cellular Immune Response, Cytokine Signaling	4.57088e-06	HLA-DMA,HLA-DRA,HLA-DQA1,IL10RA,FCER1G,HLA-DQB1,IL6
IL-10 Signaling	Cellular Immune Response, Cytokine Signaling	4.16869e-05	IL1R2,FCGR2A,IL10RA,CD14,IL6,FCGR2B
TREM1 Signaling	Cellular Immune Response, Cytokine Signaling	7.24436e-05	TLR2,CXCL8,TREM1,CCL2,IL6,FCGR2B
IL-6 Signaling	Cellular Immune Response, Cytokine Signaling	0.0047863	IL1R2,COL1A1,CXCL8,CD14,IL6
IL-8 Signaling	Cellular Immune Response, Cytokine Signaling	0.00776247	MYL9,ITGB2,CXCL8,NCF2,PTGS2,MMP9
IL-12 Signaling and Production in Macrophages	Cellular Immune Response, Cytokine Signaling	0.00891251	TLR2,LYZ,SERPINA1,S100A8,MAP3K8
IL-4 Signaling	Cellular Immune Response, Cytokine Signaling, Humoral Immune Response	0.00562341	HLA-DMA,HLA-DRA,HLA-DQA1,HLA-DQB1
Dendritic Cell Maturation	Cellular Immune Response, Cytokine Signaling, Pathogen influenced signaling	1.25893e-07	TLR2,COL1A2,COL1A1,FCGR2A,HLA-DMA,HLA-DRA,HLA-DQA1,FCER1G,HLA-DQB1,IL6,FCGR2B,COL3A1
IL-17 Signaling	Cellular Immune Response, Cytokine Signaling, Pathogen influenced signaling	0.00467735	CXCL8,CCL2,PTGS2,IL6
Allograft Rejection Signaling	Cellular Immune Response, Disease Specific Pathways	0.00128825	HLA-DMA,HLA-DRA,HLA-DQA1,FCER1G,HLA-DQB1
Primary Immunodeficiency Signaling	Cellular Immune Response, Disease Specific Pathways, Humoral Immune Response	0.0128825	IL7R,PTPRC,IGKC
Glioma Invasiveness Signaling	Cellular Immune Response, Disease Specific Pathways, Humoral Immune Response	0.0162181	TIMP4,PLAUR,MMP9
Graft-versus-Host Disease Signaling	Cellular Immune Response, Disease-Specific Pathways	5.49541e-06	HLA-DMA,HLA-DRA,HLA-DQA1,FCER1G,HLA-DQB1,IL6
Altered T Cell and B Cell Signaling in Rheumatoid Arthritis	Cellular Immune Response, Disease-Specific Pathways	1.90546e-05	TLR2,HLA-DMA,HLA-DRA,HLA-DQA1,FCER1G,HLA-DQB1,IL6
Autoimmune Thyroid Disease Signaling	Cellular Immune Response, Disease-Specific Pathways, Humoral Immune Response	9.33254e-05	HLA-DMA,HLA-DRA,HLA-DQA1,FCER1G,HLA-DQB1
Antigen Presentation Pathway	Cellular Immune Response, Humoral Immune Response	0.00501187	HLA-DMA,HLA-DRA,HLA-DQA1
Role of NFAT in Regulation of the Immune Response	Cellular Immune Response, Humoral Immune Response, Intracellular and Second Messenger Signaling	0.0011749	FCGR2A,HLA-DMA,HLA-DRA,HLA-DQA1,FCER1G,HLA-DQB1,FCGR2B
MIF-mediated Glucocorticoid Regulation	Cellular Immune Response, Nuclear Receptor Signaling	0.00354813	LY96,CD14,PTGS2
Clathrin-mediated Endocytosis Signaling	Cellular Immune Response, Organismal Growth and Development, Pathogen Influenced Signaling	0.00794328	UBD,ITGB2,LYZ,ARPC1B,SERPINA1,S100A8
Caveolar-mediated Endocytosis Signaling	Cellular Immune Response, Organismal Growth and Development, Pathogen Influenced Signaling	0.0288403	ITGB2,CD55,CAV1
phagosome formation	Cellular Immune Response, Pathogen Influenced Signaling	0.0204174	TLR2,FCGR2A,FCER1G,FCGR2B
Role of Pattern Recognition Receptors in Recognition of Bacteria and Viruses	Cellular Immune Response, Pathogen Influenced Signaling	0.0316228	TLR2,CXCL8,C5AR1,IL6
Coagulation System	Cellular Stress and Injury	1.77828e-05	PLAUR,F13A1,SERPINA1,THBD,SERPINE1
ILK Signaling	Celular Growth, Proliferation and Development	0.030903	MYL9,ITGB2,KRT18,PTGS2,MMP9
IL-17A Signaling in Fibroblasts	Cytokine Signaling	0.0042658	CCL2,IL6,MMP1
Differential Regulation of Cytokine Production in Macrophages and T Helper Cells by IL-17A and IL-17F	Cytokine Signaling	0.0120226	CCL2,IL6
IL-17A Signaling in Gastric Cells	Cytokine Signaling	0.0229087	CXCL8,CCL20
Role of IL-17A in Psoriasis	Cytokine Signaling, Disease-Specific Pathways	5.01187e-06	CXCL8,S100A9,CCL20,S100A8
Airway Pathology in Chronic Obstructive Pulmonary Disease	Cytokine Signaling, Disease-Specific Pathways	4.36516e-05	CXCL8,MMP9,MMP1
Role of IL-17A in Arthritis	Cytokine Signaling, Disease-Specific Pathways	0.000147911	CXCL8,CCL2,CCL20,PTGS2,MMP1
Role of IL-17F in Allergic Inflammatory Airway Diseases	Cytokine Signaling, Disease-Specific Pathways	0.00812831	CXCL8,CCL2,IL6
Acute Phase Response Signaling	Cytokine Signaling, Ingenuity Toxicity List Pathways	0.000194984	HP,C1S,SERPINF1,CP,SERPINA1,IL6,SERPINE1,AGT
Hepatic Fibrosis / Hepatic Stellate Cell Activation	Disease specific pathways, Ingenuity toxocity list pathways	1e-14	CXCL8,EDNRB,IL6,COL15A1,COL1A2,MYL9,IL1R2,COL5A1,COL1A1,LY96,COL6A3,CCL2,IL10RA,CD14,SERPINE1,MMP9,MMP1,COL3A1,AGT
Neuroprotective Role of THOP1 in Alzheimer's Disease	Disease-Specific Pathways	0.00616595	MAPT,MMP9,AGT
Role of Macrophages, Fibroblasts and Endothelial Cells in Rheumatoid Arthritis	Disease-Specific Pathways	0.00724436	TLR2,IL1R2,CXCL8,C5AR1,CCL2,DKK1,IL6,MMP1
Role of Osteoblasts, Osteoclasts and Chondrocytes in Rheumatoid Arthritis	Disease-Specific Pathways	0.017378	IL1R2,COL1A1,DKK1,IL6,BIRC3,MMP1
Systemic Lupus Erythematosus Signaling	Disease-Specific Pathways	0.0177828	PTPRC,FCGR2A,IGKC,FCER1G,IL6,FCGR2B
Hepatic Cholestasis	Disease-Specific Pathways, Ingenuity Toxicity List Pathways	0.018197	IL1R2,CXCL8,LY96,CD14,IL6
Role of Hypercytokinemia/hyperchemokinemia in the Pathogenesis of Influenza	Disease-Specific Pathways, Pathogen Influenced Signaling	0.00851138	CXCL8,CCL2,IL6
Glutamate Degradation III (via 4-aminobutyrate)	Glutamate Degradation	0.0457088	ABAT
Complement System	Humoral Immune Response	2.34423e-05	ITGB2,CD55,C5AR1,C1S,CFI
B Cell Receptor Signaling	Humoral Immune Response	0.0251189	PTPRC,FCGR2A,MAP3K8,FCGR2B,BCL2A1
LXR/RXR Activation	Ingenuity toxicity list pathways, Nuclear Receptor Signaling	1.54882e-09	IL1R2,LYZ,LY96,CCL2,SERPINF1,CD14,SERPINA1,S100A8,PTGS2,IL6,MMP9,AGT
VDR/RXR Activation	Ingenuity toxicity list pathways, Nuclear Receptor Signaling	0.00616595	SERPINB1,IGFBP6,CD14,THBD
FXR/RXR Activation	Ingenuity toxicity list pathways, Nuclear Receptor Signaling	0.0316228	SDC1,SERPINF1,SERPINA1,AGT
Glucocorticoid Receptor Signaling	Intracellular and Second Messenger Signaling	0.000275423	IL1R2,CXCL8,CCL2,SLPI,PTGS2,IL6,SERPINE1,CD163,MMP1,AGT
GABA Receptor Signaling	Neurotransmitters and Other Nervous System Signaling	0.00363078	UBD,ABAT,SLC6A1,KCNN2
Inhibition of Matrix Metalloproteases	Organismal Growth and Development	1.58489e-06	TIMP4,MMP7,SDC1,TFPI2,MMP9,MMP1
β-alanine Degradation I	β-alanine Degradation	0.0186209	ABAT
*cellular Immune Response and then cytokine signaling were most enriched

## Sheet: Count pathway Category
Pathway Category	Percentage	Count		0
Cellular Immune Response	0.251701	37 / 147
Disease specific pathways	0.142857	21 / 147
Cytokine Signaling	0.122449	18 / 147
Humoral Immune Response	0.0748299	11 / 147
Pathogen Influenced Signaling	0.0544218	8 / 147
Ingenuity Toxicity List Pathways	0.0408163	6 / 147
Cellular growth	0.0340136	5 / 147
Nuclear Receptor Signaling	0.0340136	5 / 147
Proliferation and Development	0.0340136	5 / 147
Apoptosis	0.0272109	4 / 147
Cardiovascular Signaling	0.0272109	4 / 147
Cellular Stress and Injury	0.0272109	4 / 147
Organismal Growth and Development	0.0272109	4 / 147
Intracellular and Second Messenger Signaling	0.0204082	3 / 147
Amines and Polyamines degradation	0.0136054	2 / 147
Cancer	0.0136054	2 / 147
Arginine Biosynthesis	0.00680272	1 / 147
Argnine Degradation	0.00680272	1 / 147
Cell Cycle Regulation	0.00680272	1 / 147
Glutamate Degradation	0.00680272	1 / 147
Metabolic Regulators biosynthesis	0.00680272	1 / 147
Neurotransmitters and Other Nervous System Signaling	0.00680272	1 / 147
