# Supplementary material for: Relevance of a TCGA-derived Glioblastoma Subtype Gene-Classifier among Patient Populations
Source: Sci Rep. 2019 May 15;9:7442. doi: 10.1038/s41598-019-43173-y (PMC6520485; doi:10.1038/s41598-019-43173-y)
Supplement: Supplementary file 3 — 4B [file 41598_2019_43173_MOESM3_ESM.xlsx]

## Sheet: sig pathways
Supplementary Table 4B. Proneural/Neural Subtype
Ingenuity Canonical Pathways	Pathway Category	p value	Ratio	z-score	Molecules
Clathrin-mediated Endocytosis Signaling	Cellular immune response, Organismal growth and development, Pathogen infuenced signaling.	9.12011e-06	0.0486	NaN	TF,FGF9,FGF12,AMPH,DNM3,SH3GL2,SNAP91,FGF13,APOD
NAD Biosynthesis III	NAD Biosynthesis	0.000776247	0.333	NaN	NMNAT2,NAMPT
CCR3 Signaling in Eosinophils	Cellular immune response and cytokine signaling	0.00169824	0.0427	NaN	PAK3,PLA2G5,PAK7,GNG3,PLA2G2A
Synaptic Long Term Depression	Neurotransmitters and other nervous system signaling	0.00389045	0.0352	0.447	GRM3,GNAO1,PLA2G5,GRIA2,PLA2G2A
CXCR4 Signaling	Cellular immune response and cytokine signaling	0.00524807	0.0329	NaN	PAK3,GNAO1,PAK7,GNG3,ELMO1
Actin Cytoskeleton Signaling	Organismal growth and Development	0.00524807	0.0276	NaN	PAK3,FGF9,FGF12,PAK7,WASF1,FGF13
Amyotrophic Lateral Sclerosis Signaling	Disease specific pathways and Neurotransmitters and other nervous system signaling	0.00588844	0.0408	NaN	NEFL,NEFM,GRIA2,CAPN3
Glutamate Receptor Signaling	Neurotransmitters and other nervous system signaling	0.00831764	0.0526	NaN	SLC17A7,GRM3,GRIA2
RhoGDI Signaling	Intracellular and second messenger signaling	0.00891251	0.0289	NaN	PAK3,GNAO1,PAK7,WASF1,GNG3
Ephrin Receptor Signaling	Neurotransmitters and other nervous system signaling, Organismal growth and development	0.00912011	0.0287	NaN	EPHB1,PAK3,GNAO1,PAK7,GNG3
phagosome maturation	Cellular immune response, Pathogen influenced signaling	0.011749	0.0333	NaN	DYNC1I1,TUBB4A,ATP6V1G2,SNAP25
GABA Receptor Signaling	Neurotransmitters and other nervous system signaling	0.0131826	0.0448	NaN	GABRB1,GABRA1,GABRA2
Agrin Interactions at Neuromuscular Junction	Neurotransmitters and other nervous system signaling	0.0141254	0.0435	NaN	PAK3,PAK7,ERBB3
Axonal Guidance Signaling	Neurotransmitters and other nervous system signaling, Organismal growth and development	0.0144544	0.0185	NaN	EPHB1,NTRK2,PAK3,GNAO1,PAK7,TUBB4A,GNG3,FZD7
Ephrin B Signaling	Neurotransmitters and other nervous system signaling, Organismal growth and development	0.0165959	0.0411	NaN	EPHB1,GNAO1,GNG3
MIF-mediated Glucocorticoid Regulation	Cellular immune response, Nuclear receptor signaling	0.0239883	0.0606	NaN	PLA2G5,PLA2G2A
FGF Signaling	Cellular growth, proliferation and development, Growth factor signaling	0.0245471	0.0353	NaN	FGF9,FGF12,FGF13
ErbB Signaling	Growth factor signaling, Neurotransmitters and other Nervous system signaling.	0.0251189	0.0349	NaN	PAK3,PAK7,ERBB3
Bladder Cancer Signaling	Cancer, Disease specific pathways	0.025704	0.0345	NaN	FGF9,FGF12,FGF13
FAK Signaling	Cancer, Cellular growth, Proliferation and Development	0.025704	0.0345	NaN	PAK3,PAK7,CAPN3
PAK Signaling	Intracellular and second messenger signaling	0.0275423	0.0337	NaN	PAK3,PDGFRA,PAK7
Tec Kinase Signaling	Intracellular and second messenger signaling	0.0288403	0.0253	NaN	PAK3,GNAO1,PAK7,GNG3
Signaling by Rho Family GTPases	Intracellular and second messenger signaling	0.0288403	0.0214	NaN	PAK3,GNAO1,PAK7,WASF1,GNG3
Regulation of Actin-based Motility by Rho	Neurotransmitters and other nervous system signaling	0.0295121	0.033	NaN	PAK3,PAK7,WASF1
Salvage Pathways of Pyrimidine Ribonucleotides	Pyrimidine nucleotide salvage	0.030903	0.0323	NaN	AK5,PAK3,PAK7
Notch Signaling	Cancer, Organismal growth and development	0.0316228	0.0526	NaN	CNTN1,DLL3
Serine Biosynthesis	Serine Biosynthesis	0.0363078	0.2	NaN	DUSP26
MIF Regulation of Innate Immunity	Cellular Immune Response	0.0363078	0.0488	NaN	PLA2G5,PLA2G2A
CREB Signaling in Neurons	Cellular growth, proliferation and development, Neurotransmitters and other nervous system signaling	0.0371535	0.0234	NaN	GRM3,GNAO1,GRIA2,GNG3
Neuropathic Pain Signaling In Dorsal Horn Neurons	Disease specific pathways and Neurotransmitters and other nervous system signaling	0.0371535	0.03	NaN	NTRK2,GRM3,GRIA2
Rac Signaling	Intracellular and second messenger signaling	0.040738	0.0288	NaN	PAK3,PAK7,WASF1
Regulation of the Epithelial-Mesenchymal Transition Pathway	Organismal growth and Development	0.0467735	0.0217	NaN	FGF9,FGF12,FGF13,FZD7
Natural Killer Cell Signaling	Cellular Immune Response	0.0467735	0.0273	NaN	PAK3,KLRC3,PAK7
ERK/MAPK Signaling	Cancer, Intracellular and second messenger signaling	0.0489779	0.0214	0	PAK3,PLA2G5,PAK7,PLA2G2A

## Sheet: Activated_Inhibited pathways
IPA not predicted whether significant pathways are activated or inhibited

## Sheet: Observations
Ingenuity Canonical Pathways	Pathway Category	p value	Molecules
ERK/MAPK Signaling	Cancer, Intracellular and second messenger signaling	0.0489779	PAK3,PLA2G5,PAK7,PLA2G2A
RhoGDI Signaling	Intracellular and second messenger signaling	0.00891251	PAK3,GNAO1,PAK7,WASF1,GNG3
PAK Signaling	Intracellular and second messenger signaling	0.0275423	PAK3,PDGFRA,PAK7
Tec Kinase Signaling	Intracellular and second messenger signaling	0.0288403	PAK3,GNAO1,PAK7,GNG3
Signaling by Rho Family GTPases	Intracellular and second messenger signaling	0.0288403	PAK3,GNAO1,PAK7,WASF1,GNG3
Rac Signaling	Intracellular and second messenger signaling	0.040738	PAK3,PAK7,WASF1
CREB Signaling in Neurons	Cellular growth, proliferation and development, Neurotransmitters and other nervous system signaling	0.0371535	GRM3,GNAO1,GRIA2,GNG3
Amyotrophic Lateral Sclerosis Signaling	Disease specific pathways and Neurotransmitters and other nervous system signaling	0.00588844	NEFL,NEFM,GRIA2,CAPN3
Neuropathic Pain Signaling In Dorsal Horn Neurons	Disease specific pathways and Neurotransmitters and other nervous system signaling	0.0371535	NTRK2,GRM3,GRIA2
ErbB Signaling	Growth factor signaling, Neurotransmitters and other Nervous system signaling.	0.0251189	PAK3,PAK7,ERBB3
Synaptic Long Term Depression	Neurotransmitters and other nervous system signaling	0.00389045	GRM3,GNAO1,PLA2G5,GRIA2,PLA2G2A
Glutamate Receptor Signaling	Neurotransmitters and other nervous system signaling	0.00831764	SLC17A7,GRM3,GRIA2
GABA Receptor Signaling	Neurotransmitters and other nervous system signaling	0.0131826	GABRB1,GABRA1,GABRA2
Agrin Interactions at Neuromuscular Junction	Neurotransmitters and other nervous system signaling	0.0141254	PAK3,PAK7,ERBB3
Regulation of Actin-based Motility by Rho	Neurotransmitters and other nervous system signaling	0.0295121	PAK3,PAK7,WASF1
Ephrin Receptor Signaling	Neurotransmitters and other nervous system signaling, Organismal growth and development	0.00912011	EPHB1,PAK3,GNAO1,PAK7,GNG3
Axonal Guidance Signaling	Neurotransmitters and other nervous system signaling, Organismal growth and development	0.0144544	EPHB1,NTRK2,PAK3,GNAO1,PAK7,TUBB4A,GNG3,FZD7
Ephrin B Signaling	Neurotransmitters and other nervous system signaling, Organismal growth and development	0.0165959	EPHB1,GNAO1,GNG3
MIF Regulation of Innate Immunity	Cellular Immune Response	0.0363078	PLA2G5,PLA2G2A
Natural Killer Cell Signaling	Cellular Immune Response	0.0467735	PAK3,KLRC3,PAK7
CCR3 Signaling in Eosinophils	Cellular immune response and cytokine signaling	0.00169824	PAK3,PLA2G5,PAK7,GNG3,PLA2G2A
CXCR4 Signaling	Cellular immune response and cytokine signaling	0.00524807	PAK3,GNAO1,PAK7,GNG3,ELMO1
MIF-mediated Glucocorticoid Regulation	Cellular immune response, Nuclear receptor signaling	0.0239883	PLA2G5,PLA2G2A
Clathrin-mediated Endocytosis Signaling	Cellular immune response, Organismal growth and development, Pathogen infuenced signaling.	9.12011e-06	TF,FGF9,FGF12,AMPH,DNM3,SH3GL2,SNAP91,FGF13,APOD
phagosome maturation	Cellular immune response, Pathogen influenced signaling	0.011749	DYNC1I1,TUBB4A,ATP6V1G2,SNAP25
FAK Signaling	Cancer, Cellular growth, Proliferation and Development	0.025704	PAK3,PAK7,CAPN3
Bladder Cancer Signaling	Cancer, Disease specific pathways	0.025704	FGF9,FGF12,FGF13
FGF Signaling	Cellular growth, proliferation and development, Growth factor signaling	0.0245471	FGF9,FGF12,FGF13
Actin Cytoskeleton Signaling	Organismal growth and Development	0.00524807	PAK3,FGF9,FGF12,PAK7,WASF1,FGF13
Regulation of the Epithelial-Mesenchymal Transition Pathway	Organismal growth and Development	0.0467735	FGF9,FGF12,FGF13,FZD7
Salvage Pathways of Pyrimidine Ribonucleotides	Pyrimidine nucleotide salvage	0.030903	AK5,PAK3,PAK7
*Neurotransmitter and other nervous signaling, intracellular and second messenger signaling and cellular immune response were most enriched

## Sheet: Count pathway category
Pathway Category	Percentage	Count
Neurotransmitters and other nervous system signaling	0.218182	12 / 55
Cellular immune response	0.127273	7 / 55
Organismal growth and development	0.127273	7 / 55
Intracellular and second messenger signaling	0.109091	6 / 55
Cancer	0.0727273	4 / 55
Cellular growth	0.0545455	3 / 55
Disease specific pathways	0.0545455	3 / 55
proliferation and development	0.0545455	3 / 55
cytokine signaling	0.0363636	2 / 55
Growth factor signaling	0.0363636	2 / 55
Pathogen influenced signaling	0.0363636	2 / 55
NAD Biosynthesis	0.0181818	1 / 55
Nuclear receptor signaling	0.0181818	1 / 55
Pyrimidine nucleotide salvage	0.0181818	1 / 55
Serine Biosynthesis	0.0181818	1 / 55
