# Supplementary material for: Relevance of a TCGA-derived Glioblastoma Subtype Gene-Classifier among Patient Populations
Source: Sci Rep. 2019 May 15;9:7442. doi: 10.1038/s41598-019-43173-y (PMC6520485; doi:10.1038/s41598-019-43173-y)
Supplement: Supplementary file 4 — 4C [file 41598_2019_43173_MOESM4_ESM.xlsx]

## Sheet: Sig pathways
Supplementary Table 4C. Classical Subtype
Ingenuity Canonical Pathways	Pathway Category	p value	Ratio	z-score	Molecules
Stearate Biosynthesis I (Animals)	Stearate Biosynthesis	0.00331131	0.0556	NaN	ACSBG1,ELOVL2
L-carnitine Biosynthesis	Metabolic regulators biosynthesis	0.00707946	0.333	NaN	BBOX1
Regulation of Cellular Mechanics by Calpain Protease	Cellular growth, proliferation and Development	0.00812831	0.0351	NaN	CNGA3,EGFR
Hepatic Fibrosis / Hepatic Stellate Cell Activation	Disease specific pathways, Ingenuity toxocity list pathways	0.00954993	0.0164	NaN	PDGFA,COL11A1,EGFR
Eicosanoid Signaling	Intracellular and second messenger signaling	0.0102329	0.0312	NaN	AKR1C3,PTGDS
Thrombin Signaling	Cardiovascular signaling	0.0107152	0.0157	NaN	GNAI1,MYLK,EGFR
CCR5 Signaling in Macrophages	Cellular immune response, cytokine signaling	0.011749	0.029	NaN	CCL4,GNAI1
Lysine Degradation V	Lysine degradation	0.0120226	0.2	NaN	PIPOX
Chemokine Signaling	Cytokine signaling, Organismal Growth and Development	0.0125893	0.0282	NaN	CCL4,GNAI1
Ephrin B Signaling	Neurotransmitters and other nervous sysytem signaling, Organismal growth and development	0.0131826	0.0274	NaN	VAV3,GNAI1
STAT3 Pathway	Cellular growth, proliferation and Development, Transcriptional Regulation	0.0131826	0.0274	NaN	SOCS2,EGFR
Protein Kinase A Signaling	Intracellular and second messenger signaling	0.0134896	0.0104	NaN	RYR3,GNAI1,MYLK,CNGA3
VDR/RXR Activation	Ingenuity Toxicity List pathways, Nuclear Receptor Signaling	0.0147911	0.0256	NaN	PDGFA,KLK6
Actin Cytoskeleton Signaling	Organismal growth and development	0.0151356	0.0138	NaN	PDGFA,VAV3,MYLK
TR/RXR Activation	Ingenuity Toxicity List pathways, Nuclear Receptor Signaling	0.0177828	0.0235	NaN	AKR1C3,RCAN2
Signaling by Rho Family GTPases	Intracellular and second messenger signaling	0.018197	0.0128	NaN	CDH4,GNAI1,MYLK
G Beta Gamma Signaling	Intracellular and second messenger signaling	0.0186209	0.0227	NaN	GNAI1,EGFR
PAK Signaling	Intracellular and second messenger signaling	0.0190546	0.0225	NaN	PDGFA,MYLK
Pathogenesis of Multiple Sclerosis	Disease specific pathways	0.0213796	0.111	NaN	CCL4
Prostanoid Biosynthesis	Hormones biosynthesis	0.0213796	0.111	NaN	PTGDS
Glioma Signaling	Cancer, Disease-Specific Pathways	0.0218776	0.0211	NaN	PDGFA,EGFR
Glycine Betaine Degradation	Amines and polyamines degradation	0.0234423	0.1	NaN	PIPOX
Sphingosine-1-phosphate Signaling	Intracellular and second messenger signaling	0.0281838	0.0183	NaN	PDGFA,GNAI1
Gαs Signaling	Intracellular and second messenger signaling	0.0281838	0.0183	NaN	RYR3,CNGA3
Fatty Acid Activation	Activation, Fatty acids and Lipids Biosynthesis	0.030903	0.0769	NaN	ACSBG1
Bile Acid Biosynthesis, Neutral Pathway	Sterol Biosynthesis	0.030903	0.0769	NaN	AKR1C3
CCR3 Signaling in Eosinophils	Cellular immune response, cytokine signaling	0.0316228	0.0171	NaN	GNAI1,MYLK
Type II Diabetes Mellitus Signaling	Cellular stress and injury, Disease-specific pathways	0.0316228	0.0171	NaN	ACSBG1,SOCS2
Gα12/13 Signaling	Intracellular and second messenger signaling	0.0316228	0.0171	NaN	CDH4,VAV3
p70S6K Signaling	Cellular growth, proliferation and Development, Cellular stress and Injury	0.0331131	0.0168	NaN	GNAI1,EGFR
nNOS Signaling in Skeletal Muscle Cells	Cardiovascular signaling	0.0354813	0.0667	NaN	RYR3
Androgen Biosynthesis	Hormones biosynthesis	0.0354813	0.0667	NaN	AKR1C3
Methylglyoxal Degradation III	Aldehyde degradation, methylglyoxal detoxification	0.0371535	0.0625	NaN	AKR1C3
GNRH Signaling	Neurotransmitters and other nervous sysytem signaling	0.0380189	0.0155	NaN	GNAI1,EGFR
γ-linolenate Biosynthesis II (Animals)	γ-linolenate Biosynthesis	0.0398107	0.0588	NaN	ACSBG1
Mitochondrial L-carnitine Shuttle Pathway	Fatty acids and lipid degradation	0.0398107	0.0588	NaN	ACSBG1
Differential Regulation of Cytokine Production in Macrophages and T Helper Cells by IL-17A and IL-17F	Cytokine signaling	0.0416869	0.0556	NaN	CCL4
Synaptic Long Term Depression	Neurotransmitters and other nervous sysytem signaling	0.0457088	0.0141	NaN	RYR3,GNAI1
Glioblastoma Multiforme Signaling	Cancer, Disease-Specific Pathways	0.047863	0.0137	NaN	PDGFA,EGFR

## Sheet: activated_Inhibited pathways
IPA not predicted whether significant pathways are activated or inhibited

## Sheet: Observations
Ingenuity Canonical Pathways	Pathway Category	p value	Molecules
Glioma Signaling	Cancer, Disease-Specific Pathways	0.0218776	PDGFA,EGFR
Glioblastoma Multiforme Signaling	Cancer, Disease-Specific Pathways	0.047863	PDGFA,EGFR
Thrombin Signaling	Cardiovascular signaling	0.0107152	GNAI1,MYLK,EGFR
Regulation of Cellular Mechanics by Calpain Protease	Cellular growth, proliferation and Development	0.00812831	CNGA3,EGFR
p70S6K Signaling	Cellular growth, proliferation and Development, Cellular stress and Injury	0.0331131	GNAI1,EGFR
STAT3 Pathway	Cellular growth, proliferation and Development, Transcriptional Regulation	0.0131826	SOCS2,EGFR
CCR5 Signaling in Macrophages	Cellular immune response, cytokine signaling	0.011749	CCL4,GNAI1
CCR3 Signaling in Eosinophils	Cellular immune response, cytokine signaling	0.0316228	GNAI1,MYLK
Type II Diabetes Mellitus Signaling	Cellular stress and injury, Disease-specific pathways	0.0316228	ACSBG1,SOCS2
Chemokine Signaling	Cytokine signaling, Organismal Growth and Development	0.0125893	CCL4,GNAI1
Hepatic Fibrosis / Hepatic Stellate Cell Activation	Disease specific pathways, Ingenuity toxocity list pathways	0.00954993	PDGFA,COL11A1,EGFR
VDR/RXR Activation	Ingenuity Toxicity List pathways, Nuclear Receptor Signaling	0.0147911	PDGFA,KLK6
TR/RXR Activation	Ingenuity Toxicity List pathways, Nuclear Receptor Signaling	0.0177828	AKR1C3,RCAN2
Eicosanoid Signaling	Intracellular and second messenger signaling	0.0102329	AKR1C3,PTGDS
Protein Kinase A Signaling	Intracellular and second messenger signaling	0.0134896	RYR3,GNAI1,MYLK,CNGA3
Signaling by Rho Family GTPases	Intracellular and second messenger signaling	0.018197	CDH4,GNAI1,MYLK
G Beta Gamma Signaling	Intracellular and second messenger signaling	0.0186209	GNAI1,EGFR
PAK Signaling	Intracellular and second messenger signaling	0.0190546	PDGFA,MYLK
Sphingosine-1-phosphate Signaling	Intracellular and second messenger signaling	0.0281838	PDGFA,GNAI1
Gαs Signaling	Intracellular and second messenger signaling	0.0281838	RYR3,CNGA3
Gα12/13 Signaling	Intracellular and second messenger signaling	0.0316228	CDH4,VAV3
GNRH Signaling	Neurotransmitters and other nervous sysytem signaling	0.0380189	GNAI1,EGFR
Synaptic Long Term Depression	Neurotransmitters and other nervous sysytem signaling	0.0457088	RYR3,GNAI1
Ephrin B Signaling	Neurotransmitters and other nervous sysytem signaling, Organismal growth and development	0.0131826	VAV3,GNAI1
Actin Cytoskeleton Signaling	Organismal growth and development	0.0151356	PDGFA,VAV3,MYLK
Stearate Biosynthesis I (Animals)	Stearate Biosynthesis	0.00331131	ACSBG1,ELOVL2
*Intracellular and second messenger signaling, Neurotransmitter and other nervous system signaling were most enriched

## Sheet: Count pathway category
Pathway Category	Percentage	Count
Intracellular and second messenger signaling	0.142857	8 / 56
Disease specific pathways	0.0892857	5 / 56
cytokine signaling	0.0714286	4 / 56
Cellular growth	0.0535714	3 / 56
Ingenuity Toxicity List pathways	0.0535714	3 / 56
Neurotransmitters and other nervous sysytem signaling	0.0535714	3 / 56
Organismal Growth and Development	0.0535714	3 / 56
proliferation and Development	0.0535714	3 / 56
Cancer	0.0357143	2 / 56
Cardiovascular signaling	0.0357143	2 / 56
Cellular immune response	0.0357143	2 / 56
Cellular stress and Injury	0.0357143	2 / 56
Hormones biosynthesis	0.0357143	2 / 56
Nuclear Receptor Signaling	0.0357143	2 / 56
Activation	0.0178571	1 / 56
Aldehyde degradation	0.0178571	1 / 56
Amines and polyamines degradation	0.0178571	1 / 56
Fatty acids and lipid degradation	0.0178571	1 / 56
Fatty acids and Lipids Biosynthesis	0.0178571	1 / 56
Lysine degradation	0.0178571	1 / 56
Metabolic regulators biosynthesis	0.0178571	1 / 56
methylglyoxal detoxification	0.0178571	1 / 56
Stearate Biosynthesis	0.0178571	1 / 56
Sterol Biosynthesis	0.0178571	1 / 56
Transcriptional Regulation	0.0178571	1 / 56
γ-linolenate Biosynthesis	0.0178571	1 / 56
