# Supplementary material for: Relevance of a TCGA-derived Glioblastoma Subtype Gene-Classifier among Patient Populations
Source: Sci Rep. 2019 May 15;9:7442. doi: 10.1038/s41598-019-43173-y (PMC6520485; doi:10.1038/s41598-019-43173-y)
Supplement: Supplementary file 5 — Gene List A_500 Gene Classifier [file 41598_2019_43173_MOESM5_ESM.xlsx]

## Sheet: Sheet1
Gene List A: 500-Gene-Classifier
ABCC3
ACSBG1
ACTA2
ADAMDEC1
ADM
AEBP1
AGXT2L1
AIM1
ALDOC
ALOX5AP
AMPH
ANGPT2
ANXA1
APOBEC3B
APOBEC3G
APOC1
AQP1
ARSJ
ASPA
ASPM
ASPN
ATP1A2
ATP6V1G2
B3GAT1
BAI3
BASP1
BCHE
BCL2A1
BEX1
BIRC5
BLM
BST2
BUB1B
C10orf10
C10orf116
C14orf132
C1orf38
C1QB
C1RL
C1S
C20orf103
C21orf62
C21orf7
C3
C8orf4
CA12
CA3
CADPS2
CALCRL
CAMK2B
CAMTA1
CASP1
CASP4
CAV1
CCDC102B
CCK
CCNA2
CCNB1
CCNB2
CD14
CD163
CD44
CD48
CD53
CD74
CD93
CDC20
CDKN1A
CDKN3
CENPF
CFI
CHGA
CHGB
CHI3L1
CHI3L2
CHRNA9
CHST1
CKS2
CLASP2
CLDN10
CLEC2B
CLEC5A
CNGA3
CNTN1
COL1A1
COL1A2
COL3A1
COL4A1
COL4A2
COL5A1
COL5A2
COL6A2
CP
CPVL
CRYM
CSRP2
CSTA
CTNNA2
CTSC
CTSK
CTSS
CXCL10
CXCL9
CXCR4
CXCR7
CYP46A1
CYTL1
DAAM2
DBC1
DCLK1
DDR2
DDX25
DENND2A
DENND2D
DEPDC1
DGKB
DIRAS2
DNM3
DPYD
DSE
DTL
DYNC1I1
ECM2
ECT2
EDNRA
EEF1A2
EFEMP1
EGFR
EGR3
EHD3
ELAVL4
ELTD1
EMP1
EMP3
EMX2
EN1
ENPP2
EPB41L3
EPHA4
ERBB4
ERC2
ETV1
EZH2
F13A1
F2R
FA2H
FAM129A
FAM5B
FAM64A
FAM70A
FANCI
FAS
FBXL2
FCER1G
FCGBP
FCGR2A
FCGR2B
FGF13
FGFR3
FGL2
FHOD3
FLRT2
FMOD
FNDC3B
FUT9
FXYD1
FZD7
GABBR1
GABBR2
GABRB1
GAS1
GBP1
GBP2
GEM
GINS1
GINS2
GLRB
GNAI1
GNAO1
GNG3
GPC5
GPNMB
GPR65
GPRASP1
GRIA2
GRIA3
GRM3
GUCY1A3
HAS2
HCK
HCLS1
HERC5
HIST1H1C
HLA-DMA
HLA-DMB
HLA-DPA1
HLA-DPB1
HLA-DRA
HMMR
HMOX1
HMP19
HOXA10
HOXA4
HOXA5
HOXA7
HOXB2
HOXB7
HPCAL4
HS3ST3A1
HSPA12A
HSPA2
ID4
IFI30
IFI44
IGF2BP2
IGF2BP3
IGFBP2
IGFBP3
IGFBP5
IL13RA1
IL1RAP
INA
INPP5F
IQCG
IQGAP2
ITGA7
ITGB2
KBTBD11
KCNB1
KCNE4
KCNK1
KCNMB4
KIAA1598
KIF15
KIF1A
KIF20A
KIF21B
KIF2C
KIF4A
KIF5C
KIT
KLHDC8A
KLK6
LAMA2
LAMB1
LDB2
LEFTY2
LGALS3
LGI1
LMNB1
LMO3
LOX
LOXL1
LPL
LPPR4
LRRC17
LRRTM2
LTBP1
LTF
LUM
LXN
LY6H
LY96
LYZ
MAD2L1
MAFB
MAL
MAPT
MATN2
MBP
MCM2
MDK
ME1
MELK
MEOX2
MEST
MGP
MLF1IP
MLLT11
MMP2
MMP9
MNDA
MOBP
MOG
MREG
MS4A4A
MS4A6A
MXRA5
MYRIP
MYT1L
NAP1L2
NAP1L3
NAV3
NBEA
NCALD
NCF2
NDC80
NDN
NDRG2
NDRG4
NEFL
NELL2
NES
NID1
NID2
NMB
NMNAT2
NNAT
NNMT
NOL4
NOV
NOX4
NPL
NPTX1
NPTX2
NPY
NR3C2
NRGN
NRIP3
NRN1
NRXN1
NT5DC2
NTSR2
NUDT11
NUSAP1
OAS1
OAS3
OIP5
OLFM1
OMG
OPCML
PAK3
PAQR6
PBK
PCDH8
PCDH9
PCP4
PCSK1
PDE8B
PDIA5
PDPN
PEG3
PGBD5
PHACTR1
PHLDA1
PLA2G2A
PLA2G4A
PLAC8
PLAT
PLAU
PLAUR
PLK2
PLLP
PLP1
PLP2
PLTP
PLVAP
POLE2
POPDC3
POSTN
POU3F2
PPL
PPP1R9A
PRC1
PRIM1
PRKAR2B
PRKD1
PROS1
PRRX1
PRSS23
PTGS1
PTPRC
PTPRD
PTRF
PTX3
PXDN
PYCARD
PYGL
RAB32
RAB33A
RAD51AP1
RALYL
RAP1GAP
RAPGEF4
RARRES3
RASGRP1
RBP1
RCAN1
RCAN2
REEP1
RGS1
RGS20
RGS4
RNASE2
RNASE4
RPE65
RPH3A
RRM2
RTN1
RTP4
RUNDC3A
S100A1
S100A11
S100A4
S100A8
S100A9
SAMSN1
SATB1
SCIN
SCN3B
SCUBE2
SEC61G
SERPINA3
SERPINB1
SERPINE1
SERPINI1
SEZ6L2
SFRP4
SH3GL2
SLC16A4
SLC1A2
SLC38A1
SLC39A14
SLC4A3
SLC6A1
SLITRK5
SNAI2
SNAP25
SNAP91
SNCAIP
SOCS2
SOD2
SOX11
SOX4
SPC25
SPOCK1
SPON2
SPRY1
SPRY4
SRGN
SRPX
SRPX2
STAB1
STAC
STEAP3
STMN4
STON1
STXBP1
SULT1A1
SUSD4
SYNGR3
SYT1
TAC1
TAGLN
TAGLN3
TCEAL2
TF
TFPI
TGFBI
THY1
TIMP1
TIMP4
TLR2
TMEM140
TMEM35
TMEM45A
TNC
TNFAIP6
TNFAIP8
TOP2A
TPD52L1
TPX2
TREM1
TREM2
TRIB2
TRIM22
TRIM36
TSPAN12
TSPAN7
TSPYL5
TTK
TUSC3
TYMS
UBD
UBE2C
UCHL1
UPP1
VAMP8
VCAM1
VCAN
VEGFA
VSNL1
WASF1
WASF3
WNT5A
ZIC1
ZNF217
ZNF365
ZWINT
ZYX
