# Supplementary material for: Relevance of a TCGA-derived Glioblastoma Subtype Gene-Classifier among Patient Populations
Source: Sci Rep. 2019 May 15;9:7442. doi: 10.1038/s41598-019-43173-y (PMC6520485; doi:10.1038/s41598-019-43173-y)
Supplement: Supplementary file 6 — Gene List B_1500 Gene-Set [file 41598_2019_43173_MOESM6_ESM.xls]

## Sheet: 1500
Gene List C. List of 1500 differentially expressed gene set that were overlapped between all three datasets of TCGA GBM samples
Genes
A2BP1
AACS
ABCA1
ABCB7
ABCC3
ABHD4
ABHD5
ABLIM3
ABR
ACCN1
ACOT7
ACSBG1
ACSL6
ACTA2
ACTL6A
ACTL6B
ACTN2
ACTR3B
ADAM11
ADAM17
ADAM23
ADAM9
ADAMDEC1
ADAMTS5
ADAMTS8
ADARB2
ADCY2
ADCYAP1
ADM
ADRA2A
AEBP1
AGPAT5
AGTPBP1
AGXT2L1
AIM1
AK2
AK5
AKAP11
AKAP5
AKAP6
ALDH2
ALDOC
ALG6
ALOX5AP
AMPH
ANG
ANGPT2
ANGPTL2
ANK3
ANKRD46
ANKRD57
ANKS1B
ANXA1
ANXA11
ANXA2
ANXA3
ANXA5
AP2A2
AP3B2
AP3M2
APBA2
APBB1
APH1A
APLP1
APOBEC3B
APOBEC3G
APOC1
AQP1
ARAF
ARF3
ARHGAP15
ARHGDIB
ARHGDIG
ARHGEF6
ARHGEF9
ARNT2
ARPC1B
ARSJ
ASPA
ASPHD1
ASPM
ASPN
ASRGL1
ATAD2
ATP1A2
ATP1A3
ATP1B1
ATP2B1
ATP2B2
ATP2B3
ATP6V0A1
ATP6V0D1
ATP6V0E1
ATP6V1A
ATP6V1B2
ATP6V1E1
ATP6V1G2
ATP6V1H
ATP8A1
ATP8A2
ATP9A
ATRNL1
AUH
AURKA
AVPI1
B2M
B3GALT2
B3GAT1
B3GNT1
B4GALNT1
B4GALT4
B4GALT6
BAI2
BAI3
BARD1
BASP1
BAX
BAZ1A
BCHE
BCL11A
BCL11B
BCL2A1
BCL2L2
BCL7C
BDNF
BEGAIN
BET1
BEX1
BEX4
BGN
BHLHB9
BIN1
BIRC5
BLCAP
BLM
BNIP2
BSCL2
BSN
BST2
BTG1
BTG3
BTN3A2
BTN3A3
BUB1B
BZRAP1
BZW1
C10orf10
C10orf116
C11orf41
C11orf67
C12orf11
C14orf132
C14orf147
C14orf162
C16orf45
C19orf10
C1QB
C1RL
C1S
C1orf115
C1orf216
C1orf38
C20orf103
C20orf46
C21orf62
C21orf7
C2orf28
C3
C5orf30
C6orf145
C7orf49
C8orf4
C9orf46
C9orf91
CA10
CA11
CA12
CA3
CA4
CABP1
CACNA2D2
CACNA2D3
CACNB1
CACNB2
CACNB3
CACNB4
CACNG2
CACNG3
CADM3
CADPS2
CALB1
CALB2
CALCRL
CALD1
CALM1
CALM3
CALU
CAMK1D
CAMK1G
CAMK2A
CAMK2B
CAMK2G
CAMK2N1
CAMK4
CAMKK2
CAMKV
CAMTA1
CAMTA2
CAP2
CAPG
CAPN2
CARD8
CASP1
CASP3
CASP4
CASP6
CASP7
CAV1
CBFA2T3
CBFB
CBX3
CBX6
CBX7
CCDC102B
CCDC109B
CCDC76
CCDC92
CCK
CCKBR
CCNA1
CCNA2
CCNB1
CCNB2
CCNE2
CD14
CD163
CD200
CD248
CD302
CD44
CD48
CD53
CD58
CD63
CD74
CD9
CD93
CD97
CDC20
CDCA4
CDH11
CDH12
CDH18
CDH22
CDH7
CDH8
CDH9
CDK2
CDK4
CDK5R1
CDKN1A
CDKN2C
CDKN3
CEBPD
CELSR3
CENPA
CENPE
CENPF
CENPM
CENPQ
CEP55
CFI
CHD5
CHEK1
CHGA
CHGB
CHI3L1
CHI3L2
CHN1
CHN2
CHRNA9
CHST1
CISD1
CIT
CKB
CKLF
CKS1B
CKS2
CLASP2
CLCN4
CLDN10
CLEC2B
CLEC5A
CLIC1
CLIC4
CLIP3
CLN5
CLSTN1
CLSTN2
CLSTN3
CLTB
CMAS
CMTM6
CNGA3
CNKSR2
CNN3
CNNM1
CNTN1
CNTN6
CNTNAP1
CNTNAP2
COL1A1
COL1A2
COL3A1
COL4A1
COL4A2
COL5A1
COL5A2
COL6A2
COQ2
COTL1
CP
CP110
CPEB1
CPNE3
CPNE6
CPVL
CREB3L2
CRH
CRHBP
CRLF1
CROT
CRY2
CRYM
CSDA
CSPG4
CSRP2
CSTA
CTNNA2
CTNNAL1
CTSC
CTSK
CTSL1
CTSS
CX3CL1
CXCL10
CXCL9
CXCR4
CXCR7
CYBA
CYBB
CYFIP2
CYP26B1
CYP46A1
CYTL1
DAAM2
DBC1
DBF4
DBI
DBNDD2
DCLK1
DCPS
DDB2
DDHD2
DDN
DDR1
DDR2
DDX24
DDX25
DDX39
DENND2A
DENND2D
DEPDC1
DERA
DERL2
DFNA5
DGKB
DGKI
DGKZ
DHFR
DHX40
DIO2
DIP2C
DIRAS2
DKK3
DLEU1
DLG2
DLGAP2
DMXL2
DNAJC12
DNAJC6
DNALI1
DNASE2
DNM1
DNM3
DOC2A
DOCK3
DONSON
DPY19L1
DPYD
DPYSL3
DRD1
DSE
DTL
DTNB
DTYMK
DUSP2
DUSP26
DUSP8
DYNC1I1
DYNLT1
ECM2
ECT2
EDEM2
EDNRA
EEF1A2
EFEMP1
EFEMP2
EGFR
EGR3
EHD3
EHD4
EIF4A1
EIF4EBP1
ELAVL2
ELAVL4
ELF1
ELOVL4
ELTD1
EMP1
EMP3
EMX2
EN1
ENC1
ENO2
ENPEP
ENPP2
ENTPD3
ENTPD6
EPB41L1
EPB41L3
EPB49
EPHA4
EPHB6
EPS15
ERBB4
ERC2
ETV1
EVL
EXO1
EXOSC8
EZH2
F13A1
F2R
FA2H
FAAH
FABP3
FABP6
FAIM2
FAM111A
FAM119B
FAM129A
FAM131A
FAM46A
FAM49A
FAM50B
FAM57A
FAM5B
FAM60A
FAM64A
FAM70A
FANCI
FAS
FBXL15
FBXL2
FBXO2
FBXO41
FBXO5
FBXW7
FCER1G
FCGBP
FCGR2A
FCGR2B
FCGRT
FEZF2
FGF12
FGF13
FGF9
FGFR3
FGL2
FHOD3
FKBP10
FKBP14
FKBP1B
FLNA
FLRT1
FLRT2
FLVCR2
FMOD
FN1
FNDC3B
FOXM1
FPGT
FSTL1
FUT9
FXYD1
FXYD5
FXYD7
FZD2
FZD7
GABARAPL1
GABBR1
GABBR2
GABRA1
GABRA2
GABRA4
GABRA5
GABRB1
GABRB3
GABRD
GABRG2
GAD2
GADD45A
GALNT14
GAS1
GBE1
GBP1
GBP2
GCC2
GDAP1L1
GDI1
GEM
GEMIN6
GFOD1
GHITM
GINS1
GINS2
GINS3
GLA
GLRB
GLS
GLS2
GLT25D1
GMFG
GMNN
GNAI1
GNAI3
GNAL
GNAO1
GNAZ
GNB2L1
GNB5
GNG12
GNG3
GNG5
GOT1
GOT2
GPC5
GPNMB
GPR22
GPR65
GPR88
GPRASP1
GPX7
GREM2
GRIA1
GRIA2
GRIA3
GRIN1
GRIN2A
GRM3
GRM7
GTSE1
GUCY1A3
GUCY1B3
HABP4
HAGH
HAS2
HAT1
HBQ1
HCK
HCLS1
HDAC1
HECW1
HERC1
HERC5
HEXB
HIF1A
HIST1H1C
HIVEP2
HK1
HK2
HLA-A
HLA-B
HLA-C
HLA-DMA
HLA-DMB
HLA-DPA1
HLA-DPB1
HLA-DRA
HLA-E
HLA-F
HLF
HMG20B
HMGB2
HMGN1
HMMR
HMOX1
HMP19
HNMT
HOMER1
HOXA10
HOXA4
HOXA5
HOXA7
HOXB2
HOXB7
HPCA
HPCAL1
HPCAL4
HPRT1
HPS5
HPSE
HS3ST2
HS3ST3A1
HSD17B10
HSPA12A
HSPA2
HSPB3
HSPH1
HTR1E
HTR2A
HTR2C
HYAL2
ICAM5
ID3
ID4
IDH1
IDI1
IDS
IFI16
IFI30
IFI44
IFIH1
IFRD1
IGF2BP2
IGF2BP3
IGFBP2
IGFBP3
IGFBP5
IGFBP7
IL13RA1
IL18
IL1RAP
IL1RAPL1
INA
INPP4A
INPP5A
INPP5F
IQCG
IQGAP1
IQGAP2
IQSEC1
IQSEC2
IQSEC3
IRAK4
IRF1
ISG20
ITGA7
ITGB2
ITGB3BP
ITPKA
ITPR1
JAG1
JAM2
JPH3
KALRN
KBTBD11
KCNAB1
KCNAB2
KCNB1
KCNE4
KCNJ3
KCNJ6
KCNK1
KCNK10
KCNK12
KCNK3
KCNMA1
KCNMB4
KCNN1
KCNS1
KCNV1
KDELC1
KDELR2
KHDRBS2
KIAA0101
KIAA0284
KIAA0319
KIAA0513
KIAA1045
KIAA1107
KIAA1279
KIAA1324
KIAA1598
KIF14
KIF15
KIF17
KIF1A
KIF20A
KIF21B
KIF23
KIF2C
KIF3A
KIF3C
KIF4A
KIF5A
KIF5C
KIFAP3
KIT
KLHDC8A
KLHL2
KLHL3
KLK6
KLK7
KNTC1
KRCC1
KRT17
LAIR1
LAMA2
LAMA4
LAMB1
LAMB2
LAMC1
LANCL1
LAP3
LAPTM4A
LAPTM5
LARGE
LARP6
LBR
LDB2
LDOC1
LEFTY2
LEPRE1
LEPREL1
LGALS1
LGALS3
LGALS3BP
LGI1
LHPP
LHX6
LIMA1
LIMS1
LIN7B
LMAN2
LMNB1
LMO3
LOX
LOXL1
LPHN1
LPL
LPPR4
LRP10
LRRC17
LRRTM2
LSM5
LTBP1
LTF
LUM
LXN
LY6H
LY96
LYPLA1
LYZ
MAD2L1
MADD
MAFB
MAL
MALT1
MAN2B1
MANEA
MAP1A
MAP1B
MAP2K1
MAP2K4
MAP7
MAPK10
MAPK8IP2
MAPRE1
MAPRE3
MAPT
MAST1
MAST3
MATK
MATN2
MBP
MCL1
MCM2
MCM3
MCM5
MDFIC
MDH1
MDK
ME1
MEF2C
MELK
MEOX2
MEST
METRN
METTL1
MEX3C
MFSD1
MGLL
MGP
MICAL2
MKI67
MKL2
MLF1IP
MLLT11
MMD
MMP2
MMP9
MNDA
MNS1
MOAP1
MOBKL1B
MOBP
MOG
MORC4
MPZL1
MRAS
MRC2
MREG
MRPL42
MS4A4A
MS4A6A
MSN
MTHFD2
MTMR11
MTMR9
MXRA5
MXRA8
MYC
MYCBP
MYCBP2
MYO1F
MYOM2
MYRIP
MYT1L
NAGA
NAGLU
NAIP
NAP1L2
NAP1L3
NAT1
NAV3
NBEA
NBL1
NCALD
NCAPG2
NCAPH
NCDN
NCF2
NDC80
NDEL1
NDN
NDRG2
NDRG3
NDRG4
NDST3
NDUFA4L2
NDUFB8
NECAP1
NECAP2
NEDD4
NEDD4L
NEFH
NEFL
NEFM
NEK2
NELF
NELL1
NELL2
NES
NEUROD2
NEUROD6
NFE2L2
NID1
NID2
NISCH
NKRF
NMB
NMI
NMNAT2
NNAT
NNMT
NOL11
NOL4
NOS1AP
NOTCH2
NOV
NOX4
NPC2
NPL
NPTN
NPTX1
NPTX2
NPTXR
NPY
NPY1R
NR3C2
NR4A2
NRAS
NRGN
NRIP3
NRN1
NRXN1
NRXN3
NSF
NT5DC2
NT5DC3
NTSR2
NUAK1
NUDT1
NUDT11
NUP107
NUP205
NUP37
NUP54
NUPR1
NUSAP1
NXT1
NXT2
OAS1
OAS3
OAT
OCA2
ODC1
ODZ3
OGDHL
OIP5
OLFM1
OLFML3
OMG
OPCML
OPRK1
OPTN
OSBPL1A
OXCT1
OXR1
P2RX5
P4HA1
PAICS
PAIP2B
PAK1
PAK3
PAK6
PAK7
PALLD
PALM
PAQR6
PARP12
PARP4
PBK
PBX3
PCDH8
PCDH9
PCLO
PCNA
PCP4
PCSK1
PCSK2
PDE1A
PDE2A
PDE4DIP
PDE8B
PDGFC
PDIA4
PDIA5
PDIA6
PDLIM3
PDPN
PDYN
PEG3
PENK
PEX5L
PFKP
PFN1
PGBD5
PGLS
PGM3
PHACTR1
PHLDA1
PHYHIP
PI4KA
PIGN
PIGZ
PIN1
PIP4K2A
PITRM1
PLA2G2A
PLA2G4A
PLAC8
PLAT
PLAU
PLAUR
PLCB1
PLCL2
PLD3
PLEKHA1
PLEKHF2
PLK2
PLLP
PLOD1
PLOD2
PLOD3
PLP1
PLP2
PLSCR1
PLTP
PLVAP
PNMA2
PNOC
POLE2
POPDC3
POSTN
POT1
POU3F2
PPEF1
PPFIA2
PPFIA4
PPIB
PPIC
PPL
PPM1H
PPP1R13B
PPP1R14B
PPP1R16B
PPP1R1A
PPP1R7
PPP1R9A
PPP2R2B
PPP3CA
PPP3CB
PPP3R1
PPP4C
PPP4R1
PRC1
PRDX4
PREPL
PRIM1
PRKACB
PRKAR1B
PRKAR2B
PRKCQ
PRKD1
PRKD3
PRMT3
PRMT8
PRNP
PROS1
PRPH2
PRRX1
PRSS23
PRSS3
PSD
PSD3
PSMB8
PSMB9
PTBP1
PTGS1
PTH2R
PTPN3
PTPN4
PTPRC
PTPRD
PTPRK
PTPRM
PTPRN
PTPRN2
PTPRR
PTPRT
PTPRZ1
PTRF
PTTG1
PTTG1IP
PTX3
PVALB
PXDN
PYCARD
PYGL
PYGM
ProSAPiP1
QDPR
R3HDM1
R3HDM2
RAB11FIP2
RAB11FIP5
RAB13
RAB15
RAB20
RAB26
RAB27A
RAB32
RAB33A
RAB3A
RAB3B
RAB40B
RAB6B
RAB9A
RACGAP1
RAD51AP1
RAI14
RAI2
RALYL
RAP1GAP
RAP1GDS1
RAPGEF2
RAPGEF4
RAPGEF5
RAPGEFL1
RARRES3
RASAL1
RASGRF1
RASGRP1
RASL10A
RASL11B
RBBP8
RBM9
RBMS1
RBP1
RBP4
RCAN1
RCAN2
RCN1
RDX
REEP1
RELN
REPS2
RFC2
RFC4
RFC5
RFWD3
RGL2
RGS1
RGS20
RGS4
RGS7
RHOBTB2
RHOC
RICH2
RIMBP2
RIMS1
RIMS2
RIMS3
RIPK1
RIT1
RNASE2
RNASE4
RNASEH2A
RND2
ROGDI
RP2
RPE65
RPH3A
RPLP0
RPN2
RPS27L
RPS6KA2
RRM2
RTN1
RTN2
RTN3
RTP4
RUNDC3A
RUNDC3B
RUNX1T1
RUSC2
RYK
RYR2
S100A1
S100A10
S100A11
S100A4
S100A6
S100A8
S100A9
SAMSN1
SAR1B
SAT1
SATB1
SCAMP5
SCG5
SCIN
SCN1B
SCN2A
SCN3B
SCN8A
SCUBE2
SDCCAG3
SDF2L1
SEC11A
SEC14L5
SEC61A1
SEC61A2
SEC61G
SEMA4D
SERPINA3
SERPINB1
SERPINE1
SERPINH1
SERPINI1
SEZ6L2
SFRP4
SGSM2
SH3BP5
SH3GL2
SH3GL3
SH3GLB1
SH3GLB2
SHANK2
SHC3
SHCBP1
SHMT2
SHOX2
SIDT1
SIRPA
SLAMF8
SLC12A5
SLC13A4
SLC16A1
SLC16A4
SLC17A6
SLC17A7
SLC1A1
SLC1A2
SLC1A6
SLC25A13
SLC25A22
SLC27A2
SLC30A3
SLC35D2
SLC35F2
SLC38A1
SLC38A6
SLC39A1
SLC39A14
SLC43A3
SLC4A3
SLC6A1
SLC6A15
SLC7A7
SLC8A2
SLC9A6
SLIT1
SLIT2
SLIT3
SLITRK5
SMAD5
SMC4
SMC5
SMPX
SNAI2
SNAP23
SNAP25
SNAP91
SNAPC1
SNCA
SNCAIP
SNCB
SNCG
SNPH
SNRPG
SNX5
SNX7
SOAT1
SOCS2
SOD2
SORBS2
SORCS3
SOSTDC1
SOX11
SOX2
SOX4
SOX9
SP110
SPAG5
SPARC
SPATA6
SPC25
SPINT2
SPOCK1
SPOCK3
SPON2
SPP1
SPRY1
SPRY4
SPTAN1
SPTBN2
SQRDL
SRBD1
SRGN
SRPX
SRPX2
SSBP3
SSFA2
SSR2
SST
SSTR2
SSX2IP
ST6GALNAC5
STAB1
STAC
STAT3
STAT4
STEAP3
STIL
STK17A
STK38
STMN4
STON1
STT3A
STX10
STX1A
STXBP1
STXBP5L
STXBP6
STYK1
SUCLG2
SULT1A1
SULT4A1
SUSD4
SV2A
SV2B
SV2C
SYN2
SYN3
SYNE2
SYNGR3
SYNJ1
SYNJ2
SYP
SYPL1
SYT1
SYT13
SYT17
SYT5
TAC1
TAC3
TACC3
TAGLN
TAGLN2
TAGLN3
TANK
TAP1
TBC1D9
TBR1
TCEAL2
TCF12
TCF7L1
TCIRG1
TCTN1
TERF2IP
TESC
TF
TFEC
TFPI
TGFB1I1
TGFBI
TGIF1
THY1
TIMELESS
TIMP1
TIMP4
TIPIN
TLN2
TLR1
TLR2
TLR3
TM2D3
TM9SF1
TMCC2
TMCO1
TMED1
TMED5
TMEM140
TMEM149
TMEM168
TMEM35
TMEM38B
TMEM39A
TMEM45A
TMEM48
TMEM59L
TNC
TNFAIP6
TNFAIP8
TNFRSF12A
TNFRSF1A
TNIP2
TNNT1
TNPO1
TOLLIP
TOP2A
TP53I3
TPD52L1
TPM4
TPPP
TPST1
TPX2
TRAF3IP2
TRAM1
TREM1
TREM2
TRHDE
TRIB2
TRIM21
TRIM22
TRIM24
TRIM36
TRIM37
TRIM38
TRIM5
TRIP10
TRIP6
TSEN34
TSPAN12
TSPAN6
TSPAN7
TSPO
TSPYL1
TSPYL2
TSPYL4
TSPYL5
TTC23
TTC26
TTK
TUBA4A
TUBB2A
TULP4
TUSC3
TWF1
TWSG1
TXNIP
TYMS
TYRO3
TYRP1
UBD
UBE2C
UCHL1
UCP2
UNC13A
UPP1
UROS
USP11
USP3
VAMP2
VAMP5
VAMP8
VCAM1
VCAN
VEGFA
VEZF1
VIM
VIP
VIPR1
VSNL1
WASF1
WASF3
WBP5
WDR47
WDR7
WEE1
WFDC1
WIF1
WNT10B
WNT5A
WWTR1
XK
YBX1
YES1
YPEL1
YWHAH
YWHAZ
ZC3HAV1
ZFP36L2
ZIC1
ZMAT4
ZMYM1
ZNF20
ZNF217
ZNF22
ZNF248
ZNF3
ZNF365
ZNF536
ZNF83
ZWINT
ZYX
