# Supplementary material for: Relevance of a TCGA-derived Glioblastoma Subtype Gene-Classifier among Patient Populations
Source: Sci Rep. 2019 May 15;9:7442. doi: 10.1038/s41598-019-43173-y (PMC6520485; doi:10.1038/s41598-019-43173-y)
Supplement: Supplementary file 7 — Gene List C_Subtype Specific Genes [file 41598_2019_43173_MOESM7_ESM.xlsx]

## Sheet: Sheet1
Gene List C: Identification of subtype specific genes: List of DEGs between 3 GBM subtypes identified using ANOVA with pvalue <0.05 |FC| >2 TCGA Cohorts
Top five differentially expressed genes in each subgroup identified using TCGA Cohorts
Genes	Fold-Change(ProNeural/Neural vs. Mesenchymal and Classical) (Description)	Fold-Change(Mesenchymal vs. Classical and ProNeural/Neural) (Description)	Fold-Change(Classical vs. Mesenchymal and ProNeural/Neural) (Description)
SNAP91	ProNeural/Neural up vs Classical and Mesenchymal	Mesenchymal down vs Classical and ProNeural/Neural	Classical down vs Mesenchymal and ProNeural/Neural
PLP1	ProNeural/Neural up vs Classical and Mesenchymal	Mesenchymal down vs Classical and ProNeural/Neural	Classical down vs Mesenchymal and ProNeural/Neural
SH3GL2	ProNeural/Neural up vs Classical and Mesenchymal	Mesenchymal down vs Classical and ProNeural/Neural	Classical down vs Mesenchymal and ProNeural/Neural
AGXT2L1	ProNeural/Neural up vs Classical and Mesenchymal	Mesenchymal down vs Classical and ProNeural/Neural	Classical down vs Mesenchymal and ProNeural/Neural
MBP	ProNeural/Neural up vs Classical and Mesenchymal	Mesenchymal down vs Classical and ProNeural/Neural	Classical down vs Mesenchymal and ProNeural/Neural
F13A1	ProNeural/Neural down vs Classical and Mesenchymal	Mesenchymal up vs Classical and ProNeural/Neural	Classical down vs Mesenchymal and ProNeural/Neural
NNMT	ProNeural/Neural down vs Classical and Mesenchymal	Mesenchymal up vs Classical and ProNeural/Neural	Classical down vs Mesenchymal and ProNeural/Neural
LUM	ProNeural/Neural down vs Classical and Mesenchymal	Mesenchymal up vs Classical and ProNeural/Neural	Classical down vs Mesenchymal and ProNeural/Neural
FCGR2B	ProNeural/Neural down vs Classical and Mesenchymal	Mesenchymal up vs Classical and ProNeural/Neural	Classical down vs Mesenchymal and ProNeural/Neural
COL3A1	ProNeural/Neural down vs Classical and Mesenchymal	Mesenchymal up vs Classical and ProNeural/Neural	Classical down vs Mesenchymal and ProNeural/Neural
MEOX2	ProNeural/Neural down vs Classical and Mesenchymal	Mesenchymal down vs Classical and ProNeural/Neural	Classical up vs Mesenchymal and ProNeural/Neural
EGFR	ProNeural/Neural down vs Classical and Mesenchymal	Mesenchymal down vs Classical and ProNeural/Neural	Classical up vs Mesenchymal and ProNeural/Neural
SOCS2	ProNeural/Neural down vs Classical and Mesenchymal	Mesenchymal down vs Classical and ProNeural/Neural	Classical up vs Mesenchymal and ProNeural/Neural
ACSBG1	ProNeural/Neural down vs Classical and Mesenchymal	Mesenchymal down vs Classical and ProNeural/Neural	Classical up vs Mesenchymal and ProNeural/Neural
SEC61G	ProNeural/Neural down vs Classical and Mesenchymal	Mesenchymal down vs Classical and ProNeural/Neural	Classical up vs Mesenchymal and ProNeural/Neural
